# Supplementary material for: Meta-Analysis and Systematic Review of Micro- and Macro-Nutrient Intakes and Trajectories of Macro-Nutrient Supply in the Eastern Mediterranean Region
Source: Nutrients. 2021 Apr 30;13(5):1515. doi: 10.3390/nu13051515 (PMC8145171; doi:10.3390/nu13051515)
Supplement: Supplementary file 1 [file nutrients-13-01515-s001.zip]

Archive with 1 entries (1 files):
- nutrients-1153690-supplementary.pdf
